# Supplementary material for: Impact of chemotherapy on perceptions related to food intake in women with breast cancer: A prospective study
Source: PLoS One. 2017 Nov 30;12(11):e0187573. doi: 10.1371/journal.pone.0187573 (PMC5708740; doi:10.1371/journal.pone.0187573)
Supplement: S1 File — (XLSX) [file pone.0187573.s001.xlsx]

## Sheet: Database
		Clinical and therapeutic characteristics					Anthropometry										Side effects																											Perceptions related to food intake
ID	Age	Tumour Subtype	Clinical Stage	Chemotherapy	Chemotherapy Regimen	Menopausal Status	Weight T0	Weight T1	Weight T2	Height	BMI T0	BMI T1	BMI T2	WC T0	WC T1	WC T2	Taste Changes T0	Taste Changes T1	Taste Changes T2	Dry Mouth T0	Dry Mouth T1	Dry Mouth T2	Nausea T0	Nausea T1	Nausea T2	Vomiting T0	Vomiting T1	Vomiting T2	Reduced Appetite T0	Reduced Appetite T1	Reduced Appetite T2	Pain T0	Pain T1	Pain T2	Constipation T0	Constipation T1	Constipation T2	Diarrhoea T0	Diarrhoea T1	Diarrhoea T2	Fatigue T0	Fatigue T1	Fatigue T2	Food choice T0	Food choice T1	Food choice T2	Reasons to eat T0	Reasons to eat T1	Reasons to eat T2
1	57	ductal	NR	Adjuvant	ACT (AC+Docetaxel)	Postmenopausal	87.4	85.65	84	1.68	30.9666	30.3465	29.7619	104	103.5	102	1	4	4	4	4	4	1	3	3	1	1	1	1	4	4	1	4	4	1	4	4	1	1	1	1	3	3	1, 4	1.5	5	2	2	6
2	66	ductal	2	Adjuvant	FAC	Postmenopausal	72	67.2	70.03	1.65	26.4463	24.6832	25.7227	104	94.9	97	3	3	1	3	1	1	1	1	1	1	1	1	1	1	2	1	1	1	1	3	1	1	1	1	2	1	2	5	5		4.5	6
4	35	ductal	4	3	FAC	Premenopausal	49.2	51	56.5	1.55	20.4787	21.2279	23.5172	72	72	77	1	1	1	2	3	1	1	1	1	1	1	1	1	1	1	1	1	1	2	3	1	1	1	1	1	1	2	1			1
6	56	ductal	NR	Adjuvant	ACT (AC+Docetaxel)	Postmenopausal	60.5	63	63	1.56	24.8603	25.8876	25.8876	80.5	80.5	80.3	4	2	1	2	1	4	1	2	1	1	2	1	1	1	1	1	1	1	1	1	1	1	2	1	4	2	4	4	3		2	5
7	64	ductal	1	Adjuvant	FAC	Postmenopausal	66.5	67.3	69.3	1.52	28.7829	29.1292	29.9948	107	107	106	4	1	1	3	2	2	1	1	1	1	1	1	1	2	1	1	1	1	4	4	2	1	1	1	1	1	1	2	2	4	6	3	2.6
8	65	ductal	2	Adjuvant	FAC	Postmenopausal	82.4	82.9	81.3	1.53	35.2001	35.4137	34.7302	100	102	94.5	4	4	4	4	4	4	1	4	4	1	1	1	4	4	4	4	1	1	2	1	2	1	1	1	4	4	4	5	2	5	6	1	1
9	50	ductal	2	Neoadjuvant	ACT (AC+Docetaxel)	Premenopausal	89.75	89	95	1.65	32.966	32.6905	34.8944	105	103	108	4	4	2	4	4	2	2	1	1	1	1	1	4	2	1	2	1	1	4	4	4	1	1	1	4	1	1	3	5		6	1
11	61	ductal	1	Adjuvant	ACT (AC+Docetaxel)	Postmenopausal	80.6	82	82.25	1.51	35.3493	35.9633	36.073	110	110	111	1	1	1	2	2	4	1	1	1	1	1	1	1	1	1	1	1	4	1	1	1	1	1	1	2	1	2	4	3	5	6	5	5
13	38	ductal	3	Neoadjuvant	ACT (AC+Docetaxel)	Premenopausal	56.8	57.3	58.5	1.44	27.392	27.6331	28.2118	92	93	94	3	2	1	2	3	2	1	1	1	1	1	2	1	1	1	1	1	1	1	1	1	1	1	1	1	1	4	1	1.2	5	2	2	1
20	61	ductal	1	Adjuvant	CMF	Postmenopausal	47	48.5	47.5	1.71	16.0733	16.5863	16.2443	63	66	65	1	2	2	1	2	3	1	1	1	1	1	1	1	1	2	3	1	2	2	2	4	1	1	1	1	2	2	2	4	5	5	3	1
21	57	ductal	1	Adjuvant	ACT (AC+Docetaxel)	Postmenopausal	103.2	103.5	103.7	1.57	41.8678	41.9895	42.0707	120	125	120	2	4	2	4	4	2	1	1	1	1	1	1	2	1	1	2	1	3	1	2	1	2	1	3	2	3	3	4	5		1	5
22	57	ductal	2	Adjuvant	ACT (AC+Docetaxel)	Postmenopausal	64.9	67.2	68	1.6	25.3516	26.25	26.5625	82	86	87	1	1	1	3	2	1	1	1	1	1	1	1	1	1	1	1	1	4	3	2	2	1	1	1	1	1	1		5			6
23	53	ductal	2	Adjuvant	ACT (AC+Docetaxel)	Postmenopausal	87.4	86.7	87.5	1.48	39.9014	39.5818	39.947	119	117	119	4	3	2	4	4	2	3	1	1	1	1	1	4	4	4	1	3	3	1	3	3	1	1	1	4	2	3			4.5			2
25	46	ductal	3	Neoadjuvant	ACT (AC+Docetaxel)	Premenopausal	71.9	72.7	74.3	1.67	25.7808	26.0676	26.6413	78.5	78	81	4	2	1	4	2	1	1	2	1	1	1	1	3	1	1	1	3	4	1	1	1	2	1	1	NR	3	1	1	4	5	2	2	2
27	66	lobular	3	Neoadjuvant	ACT (AC+Docetaxel)	Postmenopausal	84.1	86.95	84.4	1.55	35.0052	36.1915	35.1301	105.5	107	105	3	2	1	4	4	3	1	2	1	1	1	1	1	2	2	1	1	4	2	1	2	1	1	1	2	2	4	1, 5	3.4	4.5	2	1	1.2
28	32	ductal	3	Neoadjuvant	ACT (AC+Docetaxel)	Premenopausal	48.6	49.35	51.65	1.64	18.0696	18.3485	19.2036	62.5	65	67.5	1	1	1	2	2	1	1	1	1	1	1	1	1	3	1	3	3	1	3	3	1	2	1	1	3	3	2	4	4	5	6	2	5
29	39	ductal	2	Neoadjuvant	ACT (AC+Docetaxel)	Premenopausal	74.4	74	75	1.58	29.8029	29.6427	30.0433	87	89	86.9	1	4	1	2	2	1	1	1	1	1	1	1	1	1	1	1	1	3	1	2	1	1	1	1	1	1	1		3.5	5		1	2
30	40	ductal	1	Adjuvant	FAC	Premenopausal	83.2	82.35	79.25	1.64	30.934	30.6179	29.4653	95.5	93	89.5	4	3	1	4	1	2	4	2	4	3	1	1	4	1	3	3	4	2	4	1	3	1	2	1	4	3	4	3, 5	4.5	4	5	5	5
32	50	ductal	3	Neoadjuvant	ACT (AC+Docetaxel)	Premenopausal	97.85	101.5	103.5	1.53	41.8002	43.3594	44.2138	111	112	113	4	1	4	4	4	3	2	1	4	2	1	4	4	1	4	4	1	4	1	1	4	4	1	1	4	1	4	5	5	4	4	6	2
33	50	ductal	2	Adjuvant	ACT (AC+Docetaxel)	Postmenopausal	56.4	57.9	58.15	1.55	23.4755	24.0999	24.204	77	79.5	82	1	2	1	2	2	1	1	1	1	1	1	1	2	2	1	1	4	1	1	1	1	1	1	1	1	4	2	4			1
35	44	ductal	2	Neoadjuvant	ACT (AC+Docetaxel)	Premenopausal	63.3	63.65	64.3	1.5	28.1333	28.2889	28.5778	84.5	84.5	84.5	1	1	4	1	1	4	1	1	4	1	1	4	4	1	4	3	4	4	1	3	1	3	1	4	3	3	4			5			2
36	40	ductal	2	Neoadjuvant	ACT (AC+Docetaxel)	Premenopausal	83.9	83.9	84.5	1.54	35.377	35.377	35.63	99	99.5	100	1	1	1	1	4	1	1	2	2	1	1	1	1	2	2	1	1	2	1	2	2	1	1	1	2	2	2	4.5	4.5	3	2	2	2
37	58	ductal	1	Adjuvant	ACT (AC+Docetaxel)	Postmenopausal	47.3	49	49.75	1.53	20.2059	20.9321	21.2525	67	67	68	1	3	2	2	4	2	1	1	1	1	1	1	1	4	2	1	4	2	2	4	2	1	1	1	1	4	1	4	2	5	2	5	5
38	49	ductal	3	Neoadjuvant	ACT (AC+Docetaxel)	Premenopausal	87.3	90.7	88.5	1.55	36.3371	37.7523	36.8366	108	116.5	112.5	4	4	3	4	4	4	1	1	4	1	1	1	4	1	4	4	1	4	4	1	1	1	1	1	4	1	4			4.5			2
39	29	ductal	3	Neoadjuvant	ACT (AC+Docetaxel)	Premenopausal	62.5	62.1	65.1	1.68	22.1443	22.0026	23.0655	72	72	72.9	1	1	1	1	1	2	1	1	1	1	1	1	1	1	1	1	1	2	1	2	1	1	1	1	2	1	1	1			2
40	57	ductal	2	Adjuvant	FAC	Postmenopausal	58.3	58.3	58.25	1.6	22.7734	22.7734	22.7539	81	81	81	2	2	1	1	1	3	1	1	1	1	1	1	1	1	2	1	1	1	1	1	1	2	1	1	1	2	1	5	2	2	1	2	2
41	41	ductal	2	Neoadjuvant	ACT (AC+Docetaxel)	Premenopausal	58	60	63.4	1.64	21.5645	22.3081	23.5723	79	79.5	82	1	1	1	1	1	1	1	1	1	1	1	1	1	1	1	2	1	1	1	1	1	1	1	1	2	1	3	4	5	4	5	2	2
43	62	ductal	2	Adjuvant	ACP (AC+Paclitaxel)	Postmenopausal	58.45	55.85	58.5	1.55	24.3288	23.2466	24.3496	76	75.5	78.5	4	2	1	4	4	1	1	4	1	1	1	1	2	4	2	3	4	1	1	4	1	2	1	1	2	4	1	2	3	4	1	1	2
44	63	ductal	2	Adjuvant	ACT (AC+Docetaxel)	Postmenopausal	76.35	75.1	66.9	1.59	30.2005	29.7061	26.4626	106	100	90.5	4	4	4	2	4	1	1	1	2	1	1	1	4	1	4	1	1	4	2	1	1	1	1	1	2	1	3	4		4	1		5
46	52	ductal	2	Adjuvant	FAC	Postmenopausal	85.7	88.4	90.35	1.65	31.4784	32.4702	33.1864	97	97.5	98.5	2	1	1	1	1	2	1	1	1	1	1	1	1	1	1	1	1	1	1	1	1	1	3	1	1	2	1		4.5	5		1.5	1
48	61	ductal	3	Neoadjuvant	ACT (AC+Docetaxel)	Postmenopausal	78.9	80.65	76.9	1.77	25.1843	25.7429	24.5459	97.7	97.9	97.5	1	4	4	1	4	4	1	1	1	1	1	1	1	1	1	1	1	1	1	1	1	1	1	2	1	4	1	5	4.5	5	1	1	1
49	60	lobular	1	Adjuvant	CMF	Postmenopausal	75.25	77.9	79	1.55	31.3215	32.4246	32.8824	99	101.5	102.5	1	2	3	1	1	4	1	1	1	1	1	1	1	1	1	3	1	1	1	1	1	1	1	1	4	2	2	4			1
50	40	ductal	2	Adjuvant	ACP (AC+Paclitaxel)	Premenopausal	98	101.3	102	1.6	38.2812	39.5703	39.8437	110	112	112	1	2	1	3	3	1	1	1	2	1	1	1	1	1	1	4	1	2	1	1	1	1	1	1	1	1	1	5	4		1	2
51	52	ductal	3	Neoadjuvant	ACP (AC+Paclitaxel)	Postmenopausal	59.9	60.15	60	1.57	24.3012	24.4026	24.3418	79	82	82	1	2	1	1	2	1	1	4	1	1	4	1	1	1	1	1	4	1	1	1	1	1	4	1	1	3	1	4	4	5	1	2.6	6
52	47	ductal	2	Neoadjuvant	ACT (AC+Docetaxel)	Premenopausal	120.6	119	125	1.67	43.2429	42.6692	44.8205	128	124.5	129.5	1	4	1	4	4	4	1	3	1	1	2	1	1	4	1	1	3	1	4	1	1	1	1	4	1	3	4	2			2
53	55	ductal	2	Neoadjuvant	ACP (AC+Paclitaxel)	Postmenopausal	60.25	59	57.8	1.49	27.1384	26.5754	26.0349	91	93	92.8	1	4	4	1	4	4	1	1	2	1	1	1	1	1	4	4	1	3	1	4	1	1	1	1	3	1	2	4	5		6	2
56	38	ductal	3	Neoadjuvant	ACT (AC+Docetaxel)	Premenopausal	56.1	58.7	59.95	1.58	22.4724	23.5139	24.0146	84	79	80	2	2	1	2	1	1	1	1	1	1	1	1	1	1	1	1	1	1	4	1	1	1	1	1	1	1	1	2.5		3.5	1		5
57	53	ductal	1	Adjuvant	CMF	Postmenopausal	51.2	48.25	48.55	1.4	26.1224	24.6173	24.7704	80	75.5	74	1	1	1	1	1	1	1	1	1	1	1	1	1	2	1	1	1	1	2	1	1	1	1	1	2	1	1	3	2	4	1	2	1
58	53	ductal	2	Adjuvant	ACT (AC+Docetaxel)	Postmenopausal	61.6	63.3	62	1.61	23.7645	24.4204	23.9188	75.5	77	75.5	1	4	2	1	1	1	1	1	1	1	1	1	1	1	1	1	2	1	1	4	1	1	1	1	1	1	1	3	5	4		6	5
59	41	ductal	1	Adjuvant	CMF	Premenopausal	63.9	64.75	63.7	1.64	23.7582	24.0742	23.6838	81.5	85.6	85.5	1	1	1	3	1	1	1	1	1	1	1	1	1	1	1	1	1	4	3	1	4	1	1	1	2	1	4	3	4	5	1	5	6
62	61	ductal	1	Adjuvant	ACT (AC+Docetaxel)	Postmenopausal	48.35	51.2	53.5	1.58	19.3679	20.5095	21.4309	66	67.5	70	1	1	4	1	3	3	1	1	1	1	1	1	1	1	1	1	4	2	1	1	3	1	1	1	1	2	1
63	42	ductal	2	Neoadjuvant	ACT (AC+Docetaxel)	Postmenopausal	96.4	99.5	102.2	1.69	33.7523	34.8377	35.7831	102	103	103.5	4	1	3	4	3	1	1	2	1	1	1	1	2	1	4	1	4	4	3	1	1	1	1	1	2	1	2		5	5		2	2
64	63	ductal	3	Neoadjuvant	ACT (AC+Docetaxel)	Postmenopausal	55.7	55	53.7	1.5	24.7556	24.4444	23.8667	75.5	75	72.5	1	2	2	3	2	2	1	1	1	1	1	1	1	1	3	1	1	4	1	1	1	1	1	1	1	1	3	5	4	4	1	5	6
65	61	ductal	3	Neoadjuvant	ACT (AC+Docetaxel)	Postmenopausal	50.3	51.4	52	1.48	22.9638	23.466	23.74	75.5	76	76.5	1	1	3	1	2	1	1	3	1	1	3	1	1	3	1	1	2	3	1	2	1	1	3	1	1	2	1	5	5		1	2
66	65	ductal	3	Neoadjuvant	ACP (AC+Paclitaxel)	Postmenopausal	69.9	69.3	68.1	1.51	30.6566	30.3934	29.8671	97	97	93	2	4	3	2	4	4	1	1	1	1	1	1	4	1	2	1	1	4	1	1	1	1	1	1	1	1	2	5			1
67	42	ductal	3	Neoadjuvant	ACT (AC+Docetaxel)	Postmenopausal	84.25	83.9	83.1	1.58	33.7486	33.6084	33.2879	105	104	103.5	1	1	1	1	1	1	1	1	1	1	1	1	1	3	2	1	4	3	1	4	1	1	1	4	1	3	4	3			2
69	39	ductal	2	Adjuvant	ACP (AC+Paclitaxel)	Premenopausal	60.25	58.6	58.25	1.54	25.4048	24.7091	24.5615	84	84	84	1	4	4	1	4	4	1	1	4	1	1	1	1	1	1	1	1	4	2	1	4	1	2	1	1	1	1	1		4	2		6
70	63	ductal	2	Adjuvant	FAC	Postmenopausal	63.2	64	64.6	1.64	23.4979	23.7954	24.0184	83.5	84.5	84.5	1	1	1	1	2	2	1	1	3	1	1	1	1	1	1	1	4	2	1	1	1	1	1	2	1	4	2		4			2
71	51	ductal	2	Adjuvant	ACT (AC+Docetaxel)	Postmenopausal	85.85	84.3	80.8	1.56	35.277	34.64	33.2018	107	107.5	104	1	3	3	2	4	4	2	1	2	1	1	1	1	2	4	1	4	4	1	1	3	1	1	1	4	2	3	5	4		2	2
73	64	ductal	NR	Adjuvant	ACP (AC+Paclitaxel)	Postmenopausal	67.9	69.9	66	1.65	24.9403	25.6749	24.2424	85	88	84	3	2	2	4	4	2	1	1	2	1	1	2	2	1	4	1	2	1	1	1	1	1	1	3	1	1	2	4			2
74	38	ductal	1	Adjuvant	ACT (AC+Docetaxel)	Premenopausal	60.65	58	59.5	1.63	22.8274	21.83	22.3945	77.5	79.5	79	4	2	2	4	1	4	2	1	2	4	1	2	1	1	1	1	1	4	2	1	4	1	1	1	4	1	4			4.5			2
75	44	ductal	2	Adjuvant	CMF	Premenopausal	66.1	66.45	66.35	1.51	28.99	29.1435	29.0996	86	88	86	1	1	3	1	1	1	1	1	2	1	1	1	1	1	1	1	3	1	1	1	1	1	1	1	1	1	1
76	49	ductal	2	Adjuvant	ACP (AC+Paclitaxel)	Postmenopausal	91.3	92.6	94.6	1.57	37.04	37.5674	38.3788	112	113.5	118	3	2	1	1	1	2	1	2	3	1	1	1	2	1	2	4	1	2	1	3	1	1	1	1	1	2	1	5	3.4	3.4	1	2	1
77	64	ductal	2	Neoadjuvant	ACT (AC+Docetaxel)	Postmenopausal	62.45	61.7	61.5	1.63	23.5048	23.2226	23.1473	78	79	77.5	2	3	2	2	4	2	1	1	2	1	1	1	1	1	2	1	1	2	1	1	1	1	1	1	1	1	2		2.5	5		5	2
79	47	ductal	2	Adjuvant	FAC	Premenopausal	63.25	63.9	65.5	1.59	25.0188	25.2759	25.9088	86.5	86.5	88.5	1	1	1	3	3	4	1		1	1		1	1		1	1		1	1		1	1		1	1		1	4	5		1	2
		NR	not related
[truncated: 54 more columns]
